# Supplementary material for: Edge detection in microscopy images using curvelets
Source: BMC Bioinformatics. 2009 Mar 3;10:75. doi: 10.1186/1471-2105-10-75 (PMC2663783; doi:10.1186/1471-2105-10-75)
Supplement: Additional file 1 — CurveletUtils. Matlab source code for a GUI implementing the edge detection method. [file 1471-2105-10-75-S1.zip]

Archive with 50 entries (48 files):
- CurveletUtils/batch_edge.fig
- CurveletUtils/batch_edge.m
- CurveletUtils/batchwindow.fig
- CurveletUtils/batchwindow.m
- CurveletUtils/cmoviemaker.fig
- CurveletUtils/cmoviemaker.m
- CurveletUtils/crvlt_errorplot.m
- CurveletUtils/crvlt_extractdirs.m
- CurveletUtils/crvlt_findedges.m
- CurveletUtils/crvlt_keeplargest.m
- CurveletUtils/crvlt_levelseterror.m
- CurveletUtils/crvlt_showdirfield.m
- CurveletUtils/curvecanny_multi.m
- CurveletUtils/cviewer.fig
- CurveletUtils/cviewer.m
- CurveletUtils/edgedetect.fig
- CurveletUtils/edgedetect.m
- CurveletUtils/makefile
- CurveletUtils/README.txt
- CurveletUtils/setpath.m
- CurveletUtils/src/
- CurveletUtils/src/crvlt_extractdirs.cpp
- CurveletUtils/src/crvlt_getmagnitude.cpp
- CurveletUtils/src/crvlt_keeplargest.cpp
- CurveletUtils/src/cu_basic_utils.cpp
- CurveletUtils/src/cu_extractdirs.cpp
- CurveletUtils/src/cu_mexaux.h
- CurveletUtils/src/cu_thresholding.cpp
- CurveletUtils/src/CurveletUtils.h
- CurveletUtils/src/makefile
- CurveletUtils/utils/
- CurveletUtils/utils/crvlt_anisomeas.m
- CurveletUtils/utils/crvlt_countnnz.m
- CurveletUtils/utils/crvlt_getangle.m
- CurveletUtils/utils/crvlt_getatpos.m
- CurveletUtils/utils/crvlt_getdirdata.m
- CurveletUtils/utils/crvlt_getlevels.m
- CurveletUtils/utils/crvlt_getnorms.m
- CurveletUtils/utils/crvlt_nnzperlev.m
- CurveletUtils/utils/crvlt_norm.m
- CurveletUtils/utils/crvlt_rescale.m
- CurveletUtils/utils/crvlt_sortcoeffs.m
- CurveletUtils/utils/crvlt_thresh.m
- CurveletUtils/utils/crvlt_vizaniso.m
- CurveletUtils/utils/crvlt_zeros.m
- CurveletUtils/utils/drawmovieframe.m
- CurveletUtils/utils/edgelength.m
- CurveletUtils/utils/eggshape.m
- CurveletUtils/utils/plotcurveletpos.m
- CurveletUtils/utils/plotwaveletpos.m
