# Supplementary material for: Edge detection in microscopy images using curvelets
Source: BMC Bioinformatics. 2009 Mar 3;10:75. doi: 10.1186/1471-2105-10-75 (PMC2663783; doi:10.1186/1471-2105-10-75)
Supplement: Additional file 1 — CurveletUtils. Matlab source code for a GUI implementing the edge detection method. [file 1471-2105-10-75-S1.zip › CurveletUtils/setpath.m]

% set the path to the CurveLab wrapping mex directory 
addpath('/Users/geback/Code/Curvelets/CurveLab-2.1.1/fdct_wrapping_cpp/mex')
%addpath('/Users/geback/Code/Curvelets/CurveLab-2.1.1/mecv')

% set the path to the utils directory
crvltutilsdir = '/Users/geback/Code/CurveletUtils';
addpath(crvltutilsdir)
addpath([crvltutilsdir '/utils'])
