# Supplementary material for: Edge detection in microscopy images using curvelets
Source: BMC Bioinformatics. 2009 Mar 3;10:75. doi: 10.1186/1471-2105-10-75 (PMC2663783; doi:10.1186/1471-2105-10-75)
Supplement: Additional file 1 — CurveletUtils. Matlab source code for a GUI implementing the edge detection method. [file 1471-2105-10-75-S1.zip › CurveletUtils/utils/crvlt_countnnz.m]

function [nrnz,nel]=countnnz(C, lev)

% Counts the number of non-zero coefficients, and the total number of
% coefficients in the curvelet-coefficient cell array C

if nargin < 2,
  lev = 1:length(C);
end

nrnz=0;
nel=0;
for k=lev,
    for j=1:length(C{k}),
        nrnz = nrnz + nnz(C{k}{j});
        nel = nel + prod(size(C{k}{j}));
    end
end
