# Supplementary material for: Edge detection in microscopy images using curvelets
Source: BMC Bioinformatics. 2009 Mar 3;10:75. doi: 10.1186/1471-2105-10-75 (PMC2663783; doi:10.1186/1471-2105-10-75)
Supplement: Additional file 1 — CurveletUtils. Matlab source code for a GUI implementing the edge detection method. [file 1471-2105-10-75-S1.zip › CurveletUtils/utils/crvlt_getangle.m]

function ang = crvlt_getangle(idx, totnr)

% crvlt_getangle(idx, totnr)
%
% This function gives the angles for oscillating direction of curvelets 
% with direction indices idx
% when the total number of directions on this level is totnr

idxinq = mod(idx-1,totnr/4);     % index in quadrant
quadrant = floor((idx-1) / (totnr/4));

slope = ((totnr/8) - idxinq - 0.5)/(totnr/8);

ang = atan(slope) + pi/2 - pi/2 * quadrant;
