# Supplementary material for: Edge detection in microscopy images using curvelets
Source: BMC Bioinformatics. 2009 Mar 3;10:75. doi: 10.1186/1471-2105-10-75 (PMC2663783; doi:10.1186/1471-2105-10-75)
Supplement: Additional file 1 — CurveletUtils. Matlab source code for a GUI implementing the edge detection method. [file 1471-2105-10-75-S1.zip › CurveletUtils/utils/crvlt_getlevels.m]

function Co = crvlt_getlevels(C, lev)

%  Co = crvlt_getlevels(C, lev)
%  
%  extracts the levels specified in vector lev from
%  curvelet data C, by setting all other coefficients to zero.
%  Co has same dimensions as C, but has only zeros on levels not
%  in lev.
%

Co = C;
for ll=setdiff(1:length(C), lev),
    for k=1:length(C{ll}),
        Co{ll}{k} = zeros(size(Co{ll}{k}));
    end
end
