# Supplementary material for: Edge detection in microscopy images using curvelets
Source: BMC Bioinformatics. 2009 Mar 3;10:75. doi: 10.1186/1471-2105-10-75 (PMC2663783; doi:10.1186/1471-2105-10-75)
Supplement: Additional file 1 — CurveletUtils. Matlab source code for a GUI implementing the edge detection method. [file 1471-2105-10-75-S1.zip › CurveletUtils/utils/crvlt_getnorms.m]

function [y,n]=crvlt_getnorms(C)

% [y,n] = crvlt_getnorms(C)
%
% gets the l^2-norm of the curvelet coefficients at each
% level
% y is a vector with l^2-norms
% n is a vector with the level numbers

y=zeros(1,length(C));
n=1:length(C);
for j=1:length(C),
    for l=1:length(C{j}),
        y(j) = y(j) + sum(abs(C{j}{l}(:)).^2);
    end
    y(j) = sqrt(y(j));
end
