# Supplementary material for: Edge detection in microscopy images using curvelets
Source: BMC Bioinformatics. 2009 Mar 3;10:75. doi: 10.1186/1471-2105-10-75 (PMC2663783; doi:10.1186/1471-2105-10-75)
Supplement: Additional file 1 — CurveletUtils. Matlab source code for a GUI implementing the edge detection method. [file 1471-2105-10-75-S1.zip › CurveletUtils/utils/crvlt_nnzperlev.m]

function nz = crvlt_nnzperlev(C)

% nz = crvlt_nnzperlev(C)
%
% returns the number of non-zeros on each level
% of the curvelet data in C
% nz is a vector of the same length as the number of levels in C
%

nz = zeros(length(C),1);
for j=1:length(C),
    for l=1:length(C{j}),
        nz(j) = nz(j) + nnz(C{j}{l});
    end
end
