# Supplementary material for: Edge detection in microscopy images using curvelets
Source: BMC Bioinformatics. 2009 Mar 3;10:75. doi: 10.1186/1471-2105-10-75 (PMC2663783; doi:10.1186/1471-2105-10-75)
Supplement: Additional file 1 — CurveletUtils. Matlab source code for a GUI implementing the edge detection method. [file 1471-2105-10-75-S1.zip › CurveletUtils/utils/crvlt_norm.m]

function nrm = crvlt_norm(C)

% nrm = crvlt_norm(C)
%
% Returns the l^2-norm of the coefficients in C, i.e.
% sqrt(sum_jlk |c_jlk|^2)
%

nrm = 0;
for j=1:length(C),
    for l=1:length(C{j}),
        nrm = nrm + sum(abs(C{j}{l}(:)).^2);
    end
end
nrm = sqrt(nrm);
