# Supplementary material for: Edge detection in microscopy images using curvelets
Source: BMC Bioinformatics. 2009 Mar 3;10:75. doi: 10.1186/1471-2105-10-75 (PMC2663783; doi:10.1186/1471-2105-10-75)
Supplement: Additional file 1 — CurveletUtils. Matlab source code for a GUI implementing the edge detection method. [file 1471-2105-10-75-S1.zip › CurveletUtils/utils/crvlt_rescale.m]

function Csc = crvlt_rescale(C, sc)

% Csc = crvlt_rescale(C, sc)
%
% multiplies all curvelet coefficients in C by the factor sc,
% returning the result in Csc
%

Csc = C;
for j=1:length(C),
    for l=1:length(C{j}),
        Csc{j}{l} = sc * Csc{j}{l};
    end
end


   
