# Supplementary material for: Edge detection in microscopy images using curvelets
Source: BMC Bioinformatics. 2009 Mar 3;10:75. doi: 10.1186/1471-2105-10-75 (PMC2663783; doi:10.1186/1471-2105-10-75)
Supplement: Additional file 1 — CurveletUtils. Matlab source code for a GUI implementing the edge detection method. [file 1471-2105-10-75-S1.zip › CurveletUtils/utils/crvlt_sortcoeffs.m]

function csort=crvlt_sortcoeffs(C)

% csort = crvlt_sortcoeffs(C)
%
% Sorts all coefficients in curvelet data structure 'C' in descending order
% by their magnitude and returns the magnitudes in a column vector.
%


csort = [];
for j=1:length(C),
    for l=1:length(C{j}),
        csort = [csort; abs(C{j}{l}(:))];
    end
end

csort = sort(csort,1,'descend');
