# Supplementary material for: Edge detection in microscopy images using curvelets
Source: BMC Bioinformatics. 2009 Mar 3;10:75. doi: 10.1186/1471-2105-10-75 (PMC2663783; doi:10.1186/1471-2105-10-75)
Supplement: Additional file 1 — CurveletUtils. Matlab source code for a GUI implementing the edge detection method. [file 1471-2105-10-75-S1.zip › CurveletUtils/utils/crvlt_thresh.m]

function Cth = crvlt_thresh(C, th)

% Cth = crvlt_thresh(C, th)
%
% Performs hard thresholding on the curvelet coefficients 'C', using the
% threshold 'th'.
% 

Cth=C;
for j=1:length(Cth)
    for l=1:length(Cth{j}),
        Cth{j}{l} = C{j}{l} .* (abs(C{j}{l}) > th);
    end
end
