# Supplementary material for: Edge detection in microscopy images using curvelets
Source: BMC Bioinformatics. 2009 Mar 3;10:75. doi: 10.1186/1471-2105-10-75 (PMC2663783; doi:10.1186/1471-2105-10-75)
Supplement: Additional file 1 — CurveletUtils. Matlab source code for a GUI implementing the edge detection method. [file 1471-2105-10-75-S1.zip › CurveletUtils/utils/crvlt_zeros.m]

function Cz=crvlt_zeros(C)

% Cz = crvlt_zeros(C)
%
% Creates an all-zero curvelet coefficient cell array with the same sizes
% as the given cell array
%

Cz=cell(size(C));
for k=1:length(Cz),
    Cz{k}=cell(size(C{k}));
    for j=1:length(Cz{k}),
        Cz{k}{j} = zeros(size(C{k}{j}));
    end
end

        
